# Supplementary material for: Prevalence and incidence of primary autoimmune hemolytic anemia and cold agglutinin disease in the United States, 2016–2023
Source: PLoS One. 2025 Jun 26;20(6):e0323843. doi: 10.1371/journal.pone.0323843 (PMC12200825; doi:10.1371/journal.pone.0323843)
Supplement: S2 File — (XLSX) [file pone.0323843.s002.xlsx]

## Sheet: Sheet1
Inclusion/exclusion criteria for AIHA and CAD analyses
Variable	Definition/algorithm	Code list
Inclusion criteria
Autoimmune hemolytic anemia (AIHA)	At least two claims for AIHA at least 30 days apart	ICD-9: 283.0 ICD-10: D59.1, D59.10, D59.11, D59.12, D59.13, D59.19
Cold agglutinin disease (CAD)	At least two claims for CAD at least 30 days apart OR One claim for AIHA + at least one claim for CAD at least 30 days apart	CAD ICD-10: D59.12 AIHA ICD-10: D59.1, D59.10, D59.11, D59.12, D59.13, D59.19
Exclusion criteria
Lymphoma	Diagnosis claim anytime prior to the index date (inclusive)	See below for lymphoma subtypes Follicular lymphoma ICD-9: 202.0, 202.00, 202.01, 202.02, 202.03, 202.04, 202.05, 202.06, 202.07, 202.08 ICD-10: C82, C82.0, C82.00, C82.01, C82.02, C82.03, C82.04, C82.05, C82.06, C82.07, C82.08, C82.09, C82.1, C82.10, C82.11, C82.12, C82.13, C82.14, C82.15, C82.16, C82.17, C82.18, C82.19, C82.2, C82.20, C82.21, C82.22, C82.23, C82.24, C82.25, C82.26, C82.27, C82.…
Mucosa-associated lymphoid tissue lymphoma	Diagnosis claims anytime prior to the index date (inclusive)	ICD-9: 200.3 ICD-10: C88.4
Chronic lymphoid leukemia	Diagnosis claims anytime prior to the index date (inclusive)	ICD-9: 204.1, 204.10, 204.11, 204.12 ICD-10: C91.1, C91.10, C91.11, C91.12
Waldenstrom's macroglobulinemia	Diagnosis claims anytime prior to the index date (inclusive)	ICD-9: 273.3 ICD-10: C88.0
Myeloma	Diagnosis claims anytime prior to the index date (inclusive)	ICD-9: 203.0, 203.00, 203.01, 203.02 ICD-10: C90, C90.0, C90.00, C90.01, C90.02, C90.1, C90.10, C90.11, C90.12, C90.2, C90.20, C90.21, C90.22, C90.3, C90.30, C90.31, C90.32
Mycoplasma	Diagnosis claim 2 weeks prior to the index date (inclusive)	ICD-9: 041.81 ICD-10: A49.3
Cytomegalovirus	Diagnosis claim 2 weeks prior to the index date (inclusive)	ICD-9: 771.1, 078.5 ICD-10: P35.1, B25, B25.0, B25.1, B25.2, B25.8, B25.9
Epstein-Barr virus	Diagnosis claim 2 weeks prior to the index date (inclusive)	ICD-9: 075 ICD-10: B27.9, B27.90
